# Supplementary material for: A Predictive Clinical-Radiomics Nomogram for Survival Prediction of Glioblastoma Using MRI
Source: Diagnostics (Basel). 2021 Nov 4;11(11):2043. doi: 10.3390/diagnostics11112043 (PMC8624566; doi:10.3390/diagnostics11112043)
Supplement: Supplementary file 1 [file diagnostics-11-02043-s001.zip]

Archive with 1 entries (1 files):
- diagnostics-1416775-supplementary.pdf
